# Supplementary material for: Comprehensive identification of bHLH transcription factors in Litsea cubeba reveals candidate gene involved in the monoterpene biosynthesis pathway
Source: Front Plant Sci. 2022 Dec 21;13:1081335. doi: 10.3389/fpls.2022.1081335 (PMC9811127; doi:10.3389/fpls.2022.1081335)
Supplement: Supplementary Figure 1 — Cis-element analysis of terpenoids synthesis pathway gene promoters in L. cubeba. The potential cis-regulatory elements in the promoter regions 2,000 bp upstream of the L. cubeba. were predicted by PlantTDFB software. [file DataSheet_1.zip › files/Table S2.xlsx]

## Sheet: Sheet1
Genes	Primer
LcbHLH78-PF	ATGAATCTGCTCTGGTCTGA
LcbHLH78-PR	GGTTCTTTCTAGCCTAATGC
pNC-Green-SubC-LcbHLH78-PF	agtggtctctgtccagtcctATGAATCTGCTCTGGTCTGA
pNC-Green-SubC-LcbHLH78-PR	ggtctcagcagaccacaagtGGTTCTTTCTAGCCTAATGC
pNC-Cam2304-35S-LcbHLH78-PF	agtggtctctgtccagtcctATGAATCTGCTCTGGTCTGA
pNC-Cam2304-35S-LcbHLH78-PR	ggtctcagcagaccacaagtGGTTCTTTCTAGCCTAATGC
qRT-LcbHLH78-PF	ACGATAACGCTTCGATGATGGA
qRT-LcbHLH78-PR	TCTTGGCTGAGAAAGGGAGAAAT
UBC-PF	TGTGTGTGTGTGTGTGTGTCC
UBC-PR	CTGCACCCCTTCTTCGTTTCC
